# Supplementary material for: A neuronal ensemble encoding adaptive choice during sensory conflict in Drosophila
Source: Nat Commun. 2021 Jul 5;12:4131. doi: 10.1038/s41467-021-24423-y (PMC8257655; doi:10.1038/s41467-021-24423-y)
Supplement: Supplementary file 4 — Source Data [file 41467_2021_24423_MOESM4_ESM.zip]

Archive with 3 entries (2 files):
- Source Data/
- Source Data/SourceData-main.xlsx
- Source Data/SourceData-supplementary.xlsx
