# Supplementary material for: A neuronal ensemble encoding adaptive choice during sensory conflict in Drosophila
Source: Nat Commun. 2021 Jul 5;12:4131. doi: 10.1038/s41467-021-24423-y (PMC8257655; doi:10.1038/s41467-021-24423-y)
Supplement: Supplementary file 4 — Source Data [file 41467_2021_24423_MOESM4_ESM.zip › Source Data/SourceData-main.xlsx]

## Sheet: Figure 1b
2h	2h	2h	2h	2h		6h	6h	6h	6h	6h		21h	21h	21h	21h	21h		48h
-1	-0.9	-0.6	0.5	0.741935		-1	-1	-0.4	0.5	0.6		-0.9	-0.6	-0.125	-0.19355	0.043478		0.407407
-0.9	-0.5	0.3	0.8	0.259259		-1	-1	0.3	0.3	0.68		-0.9	-0.3	-0.12	0.638889	0.578947		0.277778
-1	-0.4	0.1	0.8	0.413793		-1	-0.8	0	0.3	0.92		-1	-0.6	-0.31818	-0.53125	-0.22222		-0.73684
-0.8	-0.7	-0.6	0.3	0.6875		-1	-1	-0.1	0.9	0.642857		-0.9	-0.4	0.304348	0.2	0.380952		0.428571
-0.8	-0.8	-0.4	-0.4	0.8		-1	-0.9	-0.2	-0.2	0.535714		-1	-0.7	0.130435	-0.3125	0.333333		-0.33333
-0.9	-0.3	-0.2	0.3	0.904762		-1	-0.8	-0.2	0.3	0.852941		-1	-0.2	0.625	0.34375	0.384615		-0.16
-0.9	-1	-0.1	0.1	0.461538		-1	-1	0	-0.2	0.27027		-0.9	-0.8	-0.85714	-0.62069	0.56		-0.5
-0.7	-0.8	-0.1	0.5	0.666667		-1	-1	0.1	0.6	0.75		-0.9	-0.5	0.290323	-0.11111	0.551724		-0.09091
-1	-0.7	0	0.3	0.208333		-1	-1	-0.2	-0.1	0.40625		-1	-0.7	-0.30769	-0.05556	0.238095		-0.45455
-0.6	-0.6	0.1	0.7	0.724138		-1	-0.9	0.3	0.5	0.822222		-0.9	-0.3	0	0.485714	0.4
			1												-0.34615
			0.4												0.217391
			0												-0.36842
			0.2												0.44
			0.9												-0.25926
			0.2												0.5
			-0.4												-0.03846
			0.8												-0.12121
			-0.7												-0.33333
			0.4												0.558824

## Sheet: Figure 1c
pos	pos	pos	pos	pos
-0.61905	-0.61905	0.027027	0.470588	0.793103
-0.52	-0.44	0.5	0.727273	0.777778
-0.625	-0.625	-0.68	0.225806	0.285714
-0.75	-0.75	-0.33333	-0.15	0.066667
-0.64286	-0.94979	0.428571	0.714286	0.692308
-0.30435	-0.21739	0.266667	0.032258	0.714286
-0.82857	-0.93939	-0.16129	0.166667	-0.10345
-0.7037	-0.69231	0.28	-0.35	0.470588
-0.11111	-0.2	0.103448	0.5	0.461538
0.25	0.314286	0.176471	0.183673	0.888889
-0.1	-0.1	-0.16279	0.333333	0.317073
-0.35294	-0.35294	-0.48571	-0.15789	0.756098
		0.217391		0.428571
		0.692308		0.052632
		-0.11765		0.3
		0.032258		0.454545
		0.354839		0.818182
		-0.46667		0.047619
		-0.375		0.357143
		-0.07317		0.04
		0		0.3125
		-0.05556		-0.06667
		0.047619		0.666667
		-0.04		0.461538

## Sheet: Figure 1d
condition	PI	sex	sexn
1mM	-0.714286	male	1
1mM	-1	male	1
1mM	-1	male	1
1mM	-1	male	1
1mM	-1	male	1
1mM	-1	male	1
1mM	-1	male	1
1mM	-1	male	1
1mM	-1	male	1
1mM	-0.909091	male	1
1mM	-1	female	2
1mM	-0.8	female	2
1mM	-0.941176	female	2
1mM	-0.882353	female	2
1mM	-1	female	2
1mM	-0.875	female	2
1mM	-0.875	female	2
1mM	-0.833333	female	2
1mM	-0.954545	female	2
1mM	-0.857143	female	2
10mM	-0.857143	male	1
10mM	-0.111111	male	1
10mM	-0.625	male	1
10mM	-0.0666667	male	1
10mM	-0.666667	male	1
10mM	0	male	1
10mM	-0.857143	male	1
10mM	-0.533333	male	1
10mM	-1	male	1
10mM	-0.4	male	1
10mM	-0.272727	female	2
10mM	-0.428571	female	2
10mM	-0.666667	female	2
10mM	-0.785714	female	2
10mM	-0.714286	female	2
10mM	-0.454545	female	2
10mM	-0.692308	female	2
10mM	-0.538462	female	2
10mM	-0.142857	female	2
10mM	-0.181818	female	2
50mM	0	male	1
50mM	-0.0588235	male	1
50mM	0.333333	male	1
50mM	-0.166667	male	1
50mM	0	male	1
50mM	-0.615385	male	1
50mM	0.857143	male	1
50mM	-0.157895	male	1
50mM	0.2	male	1
50mM	0	male	1
50mM	0.1	male	1
50mM	0.166667	male	1
50mM	-0.85	male	1
50mM	0.05	male	1
50mM	-0.176471	male	1
50mM	0.5	male	1
50mM	-0.375	male	1
50mM	0.333333	male	1
50mM	0.782609	male	1
50mM	0.047619	male	1
50mM	-0.285714	female	2
50mM	-0.25	female	2
50mM	0.3	female	2
50mM	-0.454545	female	2
50mM	-0.176471	female	2
50mM	-0.636364	female	2
50mM	0.857143	female	2
50mM	-0.5	female	2
50mM	0.454545	female	2
50mM	0	female	2
50mM	-0.571429	female	2
50mM	-0.153846	female	2
50mM	-0.75	female	2
50mM	-0.0769231	female	2
50mM	-0.545455	female	2
50mM	0.416667	female	2
50mM	-0.733333	female	2
50mM	-0.142857	female	2
50mM	0.05	female	2
50mM	-0.2	female	2
100mM	-0.142857	male	1
100mM	0.875	male	1
100mM	0.428571	male	1
100mM	-0.545455	male	1
100mM	0.130435	male	1
100mM	-0.235294	male	1
100mM	0.5	male	1
100mM	0	male	1
100mM	0	male	1
100mM	-0.631579	male	1
100mM	-0.5	male	1
100mM	0	male	1
100mM	-0.75	male	1
100mM	0.333333	male	1
100mM	-0.125	male	1
100mM	0.75	male	1
100mM	0.181818	male	1
100mM	-0.0526316	male	1
100mM	-0.2	male	1
100mM	0.714286	male	1
100mM	-0.380952	male	1
100mM	0.333333	male	1
100mM	-0.181818	male	1
100mM	-0.416667	male	1
100mM	-0.642857	male	1
100mM	0.6	male	1
100mM	-0.4375	male	1
100mM	-0.235294	female	2
100mM	0.45	female	2
100mM	0.611111	female	2
100mM	0	female	2
100mM	0.777778	female	2
100mM	-0.466667	female	2
100mM	0.705882	female	2
100mM	0.173913	female	2
100mM	0.0952381	female	2
100mM	-0.3125	female	2
100mM	-0.3	female	2
100mM	0.294118	female	2
100mM	-0.0909091	female	2
100mM	0.6	female	2
100mM	-0.315789	female	2
100mM	0.333333	female	2
100mM	-0.2	female	2
100mM	-0.214286	female	2
100mM	-0.5	female	2
100mM	0.45	female	2
100mM	0.2	female	2
100mM	0.25	female	2
100mM	0	female	2
100mM	0.272727	female	2
100mM	-0.166667	female	2
100mM	0.266667	female	2
100mM	0.444444	female	2
500mM	-0.111111	male	1
500mM	0.2	male	1
500mM	0	male	1
500mM	0.3	male	1
500mM	0.333333	male	1
500mM	0.272727	male	1
500mM	0.111111	male	1
500mM	0.384615	male	1
500mM	0	male	1
500mM	1	male	1
500mM	0.142857	female	2
500mM	0.714286	female	2
500mM	-0.285714	female	2
500mM	0.454545	female	2
500mM	0.333333	female	2
500mM	0.466667	female	2
500mM	0.8125	female	2
500mM	0.6875	female	2
500mM	0.416667	female	2
500mM	0.307692	female	2

## Sheet: Figure 1e-h
Preference index	% ate	Group size	20h	ate
-0.923077	100	26	1mM	1
-0.904762	87.5	24		0.875
-0.967742	100	31		1
-0.925926	84.375	32		0.84375
-1	84.8485	33		0.848485
-0.964286	96.5517	29		0.965517
-0.92	83.3333	30		0.833333
-0.897436	92.8571	42		0.928571
-0.975	100	40		1
-0.888889	90	40		0.9
-0.6	89.2857	28	10mM	0.892857
-0.304348	88.4615	26		0.884615
-0.636364	95.6522	23		0.956522
-0.413793	93.5484	31		0.935484
-0.7	80	25		0.8
-0.2	86.2069	29		0.862069
-0.75	80	25		0.8
-0.535714	96.5517	29		0.965517
-0.692308	92.8571	42		0.928571
-0.322581	91.1765	34		0.911765
-0.125	100	16	50mM	1
-0.12	100	25		1
-0.318182	100	22		1
0.304348	100	23		1
0.130435	100	23		1
0.625	100	24		1
-0.857143	87.5	16		0.875
0.290323	100	31		1
-0.307692	96.2963	27		0.962963
0	89.2857	28		0.892857
-0.243902	100	41		1
0	100	25		1
-0.8	97.561	41		0.97561
0	97.0588	34		0.970588
-0.266667	100	45		1
0.470588	100	34		1
-0.548387	91.1765	34		0.911765
-0.125	100	32		1
-0.44186	100	43		1
0.0555556	87.8049	41		0.878049
-0.193548	100	31	100mM	1
0.638889	100	36		1
-0.53125	100	32		1
0.2	90.9091	33		0.909091
-0.3125	100	32		1
0.34375	100	32		1
-0.62069	96.6667	30		0.966667
-0.111111	100	36		1
-0.0555556	100	36		1
0.485714	100	35		1
-0.346154	100	26		1
0.217391	92	25		0.92
-0.368421	100	19		1
0.44	100	25		1
-0.259259	100	27		1
0.5	100	30		1
-0.0384615	100	26		1
-0.121212	94.2857	35		0.942857
-0.333333	100	36		1
0.558824	100	34		1
-0.138889	100	36		1
0.275862	100	29		1
0.08	100	25		1
0.0869565	100	23		1
-0.423077	100	26		1
0.35	100	20		1
0.12	100	25		1
0.0434783	95.8333	24	500mM	0.958333
0.578947	100	19		1
-0.222222	100	18		1
0.380952	95.4545	22		0.954545
0.333333	96	25		0.96
0.384615	100	26		1
0.56	100	25		1
0.551724	100	29		1
0.238095	100	21		1
0.4	93.75	16		0.9375

## Sheet: Figure 2a
empty>Chr	empty>Gt	Akh>Chr	AstA>Chr	AstA>Gt	Crz>Chr	DH44>Chr	DH44>Gt	Lk>Chr	Lk>Gt	NPF>Chr	NPF>Gt	Proctolin>Chr	sNPF>Chr	Tk>Chr	TH>Chr	PPL1504B>Chr	PPL1(65B)>Chr	PAM>Chr	OA/TA Tdc>Chr	Ser/Trh>Chr	γ2α’1>Chr	γ2α’1>Gt	α3>Chr	α3>Gt1	γ1-pedc>Chr	α’2α2>Chr	α’2α2,γ2α’1>Chr	α1>Chr	α1>Gt	β1>Chr	β1>Gt	β1β2>Chr	γ5>Chr	β’2a>Chr	γ4,γ4<γ1γ2>Chr	γ3>Chr	allKC 10B>Chr	α/β 8B>Chr	α/β c739>Chr	α'/β' 5B>Chr	γ-m 131B>Chr	FBl4,6 ss20>Chr	FBl3,4,6 ss208>Chr	FBl3,4,6 ss225>Chr	FBl6 c205>Chr	FBl6 c205>Gt	FBl2,8,9 R89E07>Chr	FBl2,8,9 R89E07>Gt	FBl5,8,9 R38E07>Chr
0.142857	-0.4	0.210526	0.371429	-0.64706	0.115385	0.6	-0.05556	0	-0.46667	0.666667	0.138889	0	-0.06667	0.37931	-0.54167	-0.5	-0.23077	-0.42857	0	0	-0.72727	0.357143	-0.05263	0.032258	-0.06557	0.5	0.230769	-0.66667	0.205882	0.32	0.857143	0	-0.08696	0.076923	0.529412	-0.08824	-0.07143	0.266667	-0.29412	0.176471	0.2	0	0.067797	0.473684	-0.25	-0.5	0.390244	-1	0
-0.14286	-0.25	-0.56	0.6	-0.33333	-0.05	-0.46154	-0.53846	0	-0.05882	0.52381	0.432432	0	-0.28571	-0.17241	-0.2	-0.66667	0.2	0.166667	0.263158	0	-0.63636	0.307692	-0.61539	-0.64286	-0.16667	-0.5	0.268293	-0.09091	-0.14815	0.380952	0.08	-0.4	0.520833	0.333333	0.391304	-0.15152	-0.08333	0	0	-0.09524	0.222222	0.315789	-0.03704	-0.02703	0.142857	-0.72917	0.15	-0.3125	0
0.142857	0.076923	-0.2	0.818182	-0.5	0.529412	-0.29167	-0.25926	0	-0.47619	0.69697	0.552632	0	-0.38889	-0.4	-0.25	0.16	0.166667	-0.83333	-1		-0.96429	-0.02128	0	-0.66667	-0.08333	-0.05263	0.357143	-0.68182	0	0.666667	0.294118	-0.2	0.368421	0.142857	1	-0.07692	-0.44444	-0.17647	0.057143	0.166667	0.242424	-0.17647	-0.10256	-0.5	-0.066667	-0.42222	0.785714	-0.5	0
0.241379	-0.66667	0.419355	0.382353	-0.4	-0.47619	-0.21053	-0.86667	0	-0.67391	0.575758	0.181818	0	-0.22449	-0.23333	0.107143	-0.11111	-0.19355	1	-0.125		-1	-0.45946	-0.33333	-0.80645	-0.05882	0.304348	0.3125	-0.9375	-0.17949	0.793103	-0.20588	-0.46154	0.651163	0.5	-1	-0.5	0	-0.16667	0.193548	-0.38462	0.368421	-0.175	-0.51429	-0.02857	-0.470588	0.025	-0.56757	-0.41667	0
-0.05882	-0.15789	-0.07143	0.767442	-0.68	-0.48	-0.65385	-0.33333	0	-0.13158	0.586207	0.129032	0	-0.23529	-0.08333	-0.33333	0.458333	-0.21429	-0.44444	-0.7		-0.1579	-0.07143	-0.13333	-0.72727	0.021739	0.078947	-0.68182	-0.71429	-0.1875	0.44	-0.21429	0.04	-0.47826	-0.14286	0.25	-0.42857	-0.25	-0.5	0.518519	0.25	0	-0.14706	0.1875	-0.07407	0.185185	-0.51613	-0.7	-0.23077	0
-0.07895	0.269231	0	0.375	-0.72973	-0.51852	-0.8	-0.9375	0	-0.64286	0.724138	-0.29412	0	-0.33333	-0.3	-0.3913	0.411765	-0.16667	-0.55556	0.454545		-0.75862	0.295455	-0.06667	-0.89286	-0.20455	-0.33333	-0.24	0.15625	-0.68571	1	-0.55556	-0.42857	-0.4	-0.25	0.142857	-0.21739	-0.27778	-0.28571	0.113636	0.076923	0.074074	0.1875	-0.23333	-0.14286	-0.454545	-0.93548	-0.575	0	0
0.45	-0.375	-0.13793	0.684211	-0.25	-0.37209	-0.63158	-0.62069	0	-0.65714	0.676471	-0.10345	0	0.172414	-0.11364	-0.08696		-0.1	-0.41176	-0.8		-1	-0.16667	-0.26923	-0.73333	-0.23529	-0.38462	-0.24242	-0.93103	-0.33333	1	-0.27586	-0.3913	-0.52381		0.076923	-0.17241	0.090909	-0.46154	-0.05405	-0.30769	0.269231	0.186047	0.551724	-0.03448	-0.5	-0.82609	-0.58333	0.272727	0
-0.15	-0.29412	0.12766	0.74359	-1	-0.3	-0.65789	-0.41936	0	-0.90909	0.155556	0.115385	0	-0.2619	-0.38889	-0.2		-0.7037	-0.57895	0.571429		-0.90476	-0.52632	-0.22222	-0.93939	-0.6087	0	0.23913	-0.48485	-0.39474	1	-0.29787	0.235294	-0.07692		0	-0.09375	-0.42857	-0.27273	0	-0.38462	0.538462	0.291667	0.2	-0.21053	-0.526316	-0.94872	-0.51429	-0.38462	0
0.058824	0.088235	-0.33333	0.641026	-0.79167	-0.25	-0.41176	-0.5641	0	-0.39474	0.372093	-0.02381	0	-0.15625	-0.26667	-0.21429		-0.1875	0.090909	0.285714		-0.83333	-0.21622	-0.65909	-0.45455	-0.2037	-0.06667	-0.19444	-0.55172	0.068966	0.909091	-0.59375	-0.05263	-0.65217		-0.71429	-0.10169	-0.4		-0.125	-0.6		0.2	0.581395	-0.40385	-0.183673	-0.67442	-0.73684	-0.33333	0
0	0.324324	-0.65909	0.4	-0.83333	0.074074	-0.55556	-1	0	-0.76316	0.108108	-0.21875	0	-0.37143	0.045455	-0.09524		0.181818	0.5	0.428571		-0.79167	-0.63889	-0.51163	-0.9	-0.41818	-0.63636	-0.17857	-0.20833	-0.74359	0.897436	-0.69231	-0.66667	-0.34783		0.142857	0.021739	0		0.078947	0		0.060606	-0.33333	-0.56818	-0.414634	-0.80952	-0.825	-0.7619	0
0.045455	-0.05556																																									-0.59459						-0.15385
-0.29167	0.52381																																									-0.13889						-0.07692
-0.125	-0.42105																																									-0.25						-0.75
-0.14286	-0.15																																									-0.43243						0
-0.2069	-0.33333																																									-0.78261						-0.6875
-0.48	0.269231																																															-0.52381
-0.18519	-0.125																																															-0.54545
0.222222	0																																															-0.06452
-0.18919	-0.11538																																															-0.42222
-0.5625	-0.10345																																															0.306122
0	0.121212
0.1	-0.15789
0.058824	-0.16
0.136364	-0.68421
-0.18182	-0.55556
-0.41667	-0.28571
-0.21875	0
-0.2963	-0.02941
-0.2	-0.30303
0.2	0.230769
[truncated: 2 more columns]

## Sheet: Figure 2b
empty>Chr	Lk>Chr	Lk>Chr;Lk-RNAi	empty>Gt	Lk>Gt	RNAi ctrl	AstAR1-RNAi	DH44R1-RNAi	NPFR-RNAi	Dop1R1-RNAi	Dop1R2-RNAi	Dop2R-RNAi	DopEcR-RNAi
0.136364	0	-0.11	0.257143	-0.263158	0.066667	0.272727	0.235294	0.04	0.245283	-0.46875	0.828571	-0.38462
-0.125	0	0.22	-0.03226	-0.150943	0.1	-0.16216	-0.5	0.03125	-0.03125	-0.48718	0.435897	-0.28
0.058824	0	-0.52	0	-0.514286	-0.35	0.25	-0.07143	-0.2	0.25	-0.28125	0.622222	0.315789
-0.18519	0	0.22	0.323529	0.0425532	-0.46875	0.333333	-0.31915	0.3125	0.222222	0.135135	0.052632	-0.44444
-0.41667	0	-0.55	0.083333	-0.586957	-0.27586	0.111111	-0.27907	0.156863	0.459459	-0.27273	0.146341	-0.07317
0.045455	0	-0.29	-0.11538	-0.73913	0.192308	0	-0.15217	0.609756	0.55	0.085714	-0.11111	-0.16981
-0.5625	0	-0.41	0.269231	-0.6	0.189189	-0.03125	0.146341	0.395349	0.125	0.461538	0.084507	0.447368
-0.48	0	-0.15	-0.54762	-0.470588	0.352941	0.446809	-0.17391	-0.15909	0.18	0.363636	-0.52632	-0.17778
-0.2	0	-0.75	-0.125	-0.255814	-0.06452	0.27027	-0.0678	0.244898	0.232558	0.363636	0.045455	0.086207
-0.2069	0	0.16	-0.10345	-0.466667	0.166667	0	-0.07547	0.036364	0.295455	0.369565	-0.26829	-0.30882
	0	-0.6		-0.0588235	-0.54762	0.46875			-0.2093		0.37037
	0	0.21		-0.47619	0.074074	0.419355			0.435897		-0.68966
	0	0.55		-0.673913	-0.08824	0.151515			0.166667		-0.13793
	0	-0.17		-0.131579	-0.35484	-0.51724			-0.625		-0.25
	0	-0.16		-0.642857	-0.33333				0.350877		-0.1
	0	-0.43		-0.657143	0.117647				0.30303		-0.05714
	0	-0.3		-0.909091	-0.34211				0.477273		0.259259
	0	0		-0.394737	-0.42105				-0.04255		-0.76
	0	0.09		-0.763158	-0.02778				-0.26087		-0.02439
	0	0.39			0.090909				-0.24324		-0.82
		0.17
		1
		-0.24
		0.77
		0.38
		-0.38
		-0.57
		0.11
		0.1
		0.38

## Sheet: Figure 2c
empty>Chr	AstA>Chr	AstA>Chr;AstA-RNAi	empty>Gt	AstA>Gt	RNAi ctrl	DH44R1-RNAi	Lkr-RNAi	NPFR-RNAi	Dop1R1-RNAi	Dop1R2-RNAi	Dop2R-RNAi	DopEcR-RNAi
-0.2963	0.371429	-0.44737	-0.17143	-0.64706	-0.41026	-0.22857	0.407407	0.571429	0.542857	0.315789	-0.03704	0.7
0.1	0.6	-0.16216	0	-0.33333	0.125	0.358974	0.090909	0.037037	0.380952	-0.125	0.103448	-0.07143
0.222222	0.818182	-0.35484	-0.05455	-0.5	-0.12821	0.257143	0.55102	0.535714	-0.037037	0.095238	0.16	-0.42857
0.136364	0.382353	-0.05556	-0.54762	-0.4	0.28125	0.333333	0.333333	-0.07317	0.142857	0.113636	0.064516	-0.30952
0.058824	0.767442	-0.18519	0.52381	-0.68	0.074074	0.137931	0.265306	0.25	1	0.232558	-0.92308	-0.14706
-0.21875	0.375	-0.16279	0.083333	-0.72973	0.157895	0.148936		0.090909	0.172414	-0.08333	-0.23077	0.454545
-0.5625	0.684211	0.151515	-0.10345	-0.25	-0.62963	0.045455		-0.09677	0.363636	0	0.227273	0.461538
0.2	0.74359	-0.23077	0.323529	-1	-0.05263	-0.18421		0.210526	0.727273	-0.20833	-0.02941	-0.14286
-0.29167	0.641026	0	-0.15	-0.79167	0.078947	0.05		-0.10811	0.622222	-0.03333	0.153846	-0.48837
-0.41667	0.4	-0.13333	-0.03226	-0.83333	-0.11111	0.294118		0.676471	0.641026	0.151515	0.305085	-0.28125
	0.227273	-0.06667		-0.66667	0.482759			0.16129	0.285714
	0.578947	-0.07692		-0.36	0.777778			0.04	0.806452
	0.575758	-0.38235		-0.68	-0.06061			0	0.352941
	0.125	0.103448		-0.80952	-0.05263				0.388889
	0.473684	-0.2		-0.2381	-0.04444				0.333333
	0.176471	-0.13333		-0.79167	0.033333				0.129032
	0.285714	0.333333		-0.92	0.212121				0.638889
	0.875	-0.08		-0.83333	-0.35714				0.205882
	0.428571	-0.38462		-0.90909	0.09375				0.171429
	0.456522	-0.28125		-0.6129	0.090909				0.25

## Sheet: Figure 2d
empty>Chr	DH44>Chr	DH44>Chr;DH44-RNAi	empty>Gt	DH44>Gt	RNAi ctrl	AstAR-RNAi	Lkr-RNAi	NPFR-RNAi	Dop1R1-RNAi	Dop1R2-RNAi	Dop2R-RNAi	DopEcR-RNAi
0	-0.07317	-0.30435	0.269231	-0.0555556	-0.47619	-0.69231	-0.46154	-0.65714	-0.11538	-0.25714	-0.17949	-0.482759
0.045455	-0.5	0.181818	-0.42105	-0.538462	0.428571	-0.40625	-0.45161	-0.41379	0	-0.14286	0.09375	-0.642857
-0.14286	-0.475	-0.13636	0.146341	-0.259259	-0.40909	-0.15	-0.34286	-0.34483	-0.38235	-0.34375	-0.36667	-0.419355
-0.18919	-0.21429	-0.19512	-0.125	-0.866667	-0.80952	-0.25	-0.36585	-0.23077	-0.17647	-0.47619	-0.52	-0.172414
-0.18182	0.135135	0.333333	0.257143	-0.333333	-0.41463	-0.5122	-0.23404	-0.39583	-0.51282	-0.23404	-0.63158	-0.475
-0.125	-0.81081	0	-0.05556	-0.9375	-0.25926	-0.16	0.126984	0.041667	-0.30612	0.122449	-0.19048	-0.75
-0.2069	-0.56667	-0.12903	-0.33333	-0.62069	-0.33333	-0.5814	0.037736	0.102564	-0.46154	0.1875	-0.55556	-0.475
-0.2	-0.22857	-0.35897	-0.11538	-0.419355	0.054054	-0.38298	-0.125	-0.14286	-0.44898	-0.45714	-0.24242	-0.897436
-0.48	-0.21739	0	-0.14634	-0.564103	-0.2766	-0.09756	-0.64706	-0.17143	-0.08772	0	0.029412	-0.571429
-0.18519	-0.43182	-0.02041	0.128205	-1	-0.11111	-0.05405	0.06	-0.12245	-0.25	-0.07042	-0.19565	-0.645833
	0.6	0.03125		-0.814815	-0.3125	-0.42857	-0.58824	-0.26316	0.088235		-0.57895	-0.75
	-0.46154	-0.0625		-0.555556	-0.25	-0.29167	-0.73333	-0.07407	0.28125		-0.37143	-0.571429
	-0.29167	-0.07895		-0.709677	0.107143	-0.24	-0.63158	-0.68182	0		0.189189	-0.5
	-0.21053	0.147059		-0.862069	-0.2973	-0.34375	-0.16216	-0.04167	-0.42857		-0.26316	-0.857143
	-0.65385	-0.36667		-0.806452	-0.2	-0.53846	-0.375	-0.2	-0.16		-0.15	-0.931034
	-0.8	-0.451613		-0.451613	-0.38889	-0.0303	0.026316	-0.03226	0.317073		-0.15	0.173913
	-0.63158	-0.636364		-0.636364	-0.0303	-0.05556	-0.6	0.208333	-0.19355		-0.12821	-0.5
	-0.65789	-0.681818		-0.681818	-0.22857	-0.14286	0.153846	0.125	-0.80556		-0.52381	-0.638889
	-0.41176	-0.78125		-0.78125	0.039216	-0.04762	-0.3	-0.20833	-0.475		-0.03636	-0.972973
	-0.55556	-0.552632		-0.552632	0.2	-0.3913	-0.52632		-0.06383		0	-0.71875

## Sheet: Figure 2e
empty>Chr	NPF>Chr	NPF>Chr;NPF-RNAi	empty>Gt	NPF>Gt	RNAi ctrl	AstAR1-RNAi	DH44R1-RNAi	Lkr-RNAi	Dop1R1-RNAi	Dop1R2-RNAi	Dop2R-RNAi	DopEcR-RNAi
0.142857	0.666667	-0.02857	-0.4	0.138889	-0.13043	0.171429	0.538462	0.0869565	0.378378	0.28125	0.62963	0.054054
-0.14286	0.52381	0.5	-0.25	0.432432	0.472222	0.485714	-0.13636	0.458333	0.45	0.666667	0.393939	0.102564
0.142857	0.69697	-0.41667	0.0769231	0.552632	0	0.612245	0.129032	0.53125	0.473684	0.230769	0.411765	0.078431
0.241379	0.575758	-0.10526	-0.666667	0.181818	-0.38889	0.484848	0.09375	0.192308	0.634146	-0.17241	0.242424	0.098039
-0.05882	0.586207	-0.44	-0.157895	0.129032	0.162162	0.138889	0.416667	0.285714	0.75	-0.15556	0.16	0.288462
-0.07895	0.724138	0.363636	0.269231	-0.29412	0.659091	0.25	0.37931	0.125	0.529412	0.346154	0.641026	0.111111
0.45	0.676471	-0.14815	-0.375	-0.10345	0.078431	0.545455	0.029412	0.1875	0.595238	0.681818	0.181818	0.05
-0.15	0.155556	-0.31818	-0.294118	0.115385	0.37037	0.12766	0.057143	0.0454545	0.317073	0.5	0	-0.31915
0.058824	0.372093	-0.3	0.0882353	-0.02381	0.240964	0.179487	0.428571	0.925926	0.6	0.795455	0.461538	-0.20455
0	0.108108	-0.47222	0.324324	-0.21875	0.676923	0.467742	0.044444	0.419355	0.510204	0.461538	0.560976	0.60274
	0.466667	-0.22222		-0.13725	-0.30769	0.333333		0.459459	0.459459	0.6	-0.51613
	0.809524	-0.05263		0.102564	0.2	0.030303		0.241379	0.642857	0.071429	0.269231
	0.333333	0.290323		0.138889	0.071429	0.171429		0.3125	0.243902	-0.07143	-0.34615
	0.727273	-0.46154		0.228571	-0.5	0.578947		-0.178571	0.28125	0.358974	0.027027
	0.565217	-0.35714		0.352941	-0.14706	-0.05		0.25	0.294118	0	0.052632
	0.416667	-0.17949		0.133333	0.268293			0.878788	0.538462	0.321429	0.35
	0.466667	-0.08333		0.038462	0.405405			0.5	0.227273	0.4375	0.313433
	0.73913	0.487179		-0.4	0.306122			0.780488	0.744681	0.444444	0.019231
	0.333333	0.571429		0.388889	0.395349			0.807692	0.396552	0.4	0.196078
	0.542857	0.23913		-0.41667	0.133333			0.794872	0.083333	0.482759	0.446154
		0.514286
		0.472222
		0.15625
		0.607143
		0.057692

## Sheet: Figure 3a
empty>Chr	c205>Chr	Gt	c205>Gt	FBl6>GAL80;UAS-Gt		RNAi control	AstA-RNAi	AstA-R1-RNAi	DH44-RNAi	DH44-R1-RNAi	Lk-RNAi	Lkr-RNAi	NPF-RNAi	NPFR-RNAi	Dop1R1-RNAi	Dop1R2-RNAi	Dop2R-RNAi	DopEcR-RNAi
-0.40625	0.257143	-0.38298	-0.5	0.15		-0.36111	-0.75862	-0.79167	0.114286	-0.925	-0.3913	-0.58065	-0.78378	-0.16667	-0.48936	-0.325	-0.51351	-0.06452
-0.05	0.083333	0.057143	-0.729167	0		-0.23077	-0.32	-0.48276	-0.81481	0.189189	0.242424	-0.89286	-0.17241	-0.36842	0.052632	0.029412	-0.6383	0.34375
-0.40625	0.323529	-0.60976	-0.422222	-0.5		-0.60714	-0.55172	-0.52381	-0.33333	-0.67568	-0.21739	-0.85714	-0.54545	-0.5	-0.31148	-0.03571	-0.85106	-0.41667
-0.13793	-0.17143	-0.425	0.025	-0.61905		-0.32143	-0.05263	-0.39474	-0.8	-0.02778	-0.61111	-0.6129	0.264706	0.3125	0.229167	-0.29032	-0.14286	0.516129
-0.10811	-0.03226	-0.5641	-0.516129	0		-0.33333	-0.5625	-0.28571	-0.72	-0.78571	-0.10811	-0.54839	-0.475	-0.09677	-0.16216	-0.16129	-0.51351	-0.25926
-0.45455	0.128205	-0.87805	-0.935484	-0.30435		-0.26316	0.375	-0.5	0.095238	-0.2	0	-0.46429	0.382353	-0.68	-0.38636	-0.625	-0.15789	-0.65217
-0.34146	-0.14634	-0.23529	-0.826087	-0.66667		-0.35	-0.35135	-0.375	-0.55556	-0.89189	-0.41304	-0.74286	-0.175	-1	-0.51111	0.44	-0.55263	0.527778
-0.15789	-0.54762	-0.56522	-0.948718	-0.28571		-0.36111	-0.02564	-0.37209	-0.69565	-0.54054	-0.53846	-0.08824	-0.07273	-0.82353	-0.7027	0.068966	-0.12766	-0.46667
-0.54545	0.146341	-0.57143	-0.674419	-0.6		-0.23077	-0.55172	-0.2	-0.35714	-0.85	-0.35	-0.39474	-0.21277	-0.84848	-0.71875	-0.39286	-0.45238	-0.14634
-0.5	-0.05455	-0.43636	-0.809524	0.526316		-0.60714	-0.15385	-0.7	-0.46429	-0.67391	-0.51429	-0.52273	0.459459	-0.79487	-0.2093	-0.35714	-0.05	0.023256
-0.44118	0.121212	-0.22222	-0.537037			-0.32143	-0.51724	-0.07692	-0.66667	-0.72222	-0.15625	-0.13333	-0.62857	-0.02778	0.185185	-0.52941	-0.2619	-0.34375
0.266667	-0.15789	0.107143	-0.757576			-0.33333	-0.4375	-0.22857	-0.04545	-0.95	-0.33333	-0.5	-0.3	-0.08571	-0.28571	-0.53333	-0.09524	-0.45161
-0.07692	-0.16	0.230769	-0.2			-0.26316	-0.5	-0.52381	-0.18919	-0.32432	-0.35135	-0.27027	-0.42222	0.117647	-0.15789	0.3	-0.03846	-0.61538
0.586207	-0.68421	0.181818	-0.914286			-0.35	-0.81818	-0.11628	-0.31707	-0.76316	-0.27273	-0.32258	-0.67857	-0.22857	-0.33333	-0.29032	-0.225	-0.34375
0.605263	-0.55556	0	-0.846154			-0.20455	-0.29167	-0.54545	-0.54839	-0.89189	-0.44118	-0.6	-0.44	-0.69444	-0.07692	-0.1875	-0.58065	-0.51429
0.146341	-0.28571	-0.14286	-0.878049			0.105263	0.333333	-0.05882	-0.25714	-0.2	-0.03571	-0.32653	0.054054	0.194444	-1	0.3	0.137931	-0.07895
0.057143	0	0.208333	-0.969697			-0.21739	-0.025	-0.78378	-0.02041	-0.52	0.25	-0.48485	-0.46875	-0.02817	-0.28	-0.37931	-0.77273	-0.34286
-0.34375	-0.02941	0.583333	-0.970588			-0.30769	-0.72727	-0.55	-0.3	-0.60976	-0.23333	-0.58824	0	-0.57576	0.375	0.115385	-0.17857	0
-0.21875	-0.30303	-0.10345	-0.90625			0.189189	-0.65714	-0.5	-0.41463	-0.71795	-0.38462	-0.46512	-0.27273	-0.11765	0.028571	-0.57143	-0.68	-0.5
-0.37037	0.230769	-0.07692	-0.902439			0.030303	-0.31373	-0.7	-0.38889	-0.20408	-0.37143	-0.33929	0.162162	-0.13158	-0.60606	-0.37037	-0.13043	-0.11628
-0.18919		0.068966				0.038462								-0.23077				-0.26
-0.36842		-0.62069				0.090909								-0.2				-0.61111
-0.13333		-0.21053				-0.02703								-0.45455				0.55814
-0.28205		-0.37838				-0.59375								-0.30303				-0.5
-0.0625		-0.82609				-0.4								-0.09302				0.12
-0.75		-0.30769				-0.48649								0.085714				0.16
		-0.08333				0								-0.47222				0.241379
		0.129032				-0.04167								-0.04651				-0.47059
		0.090909				-0.12121								-0.52778				-0.52381
		-0.07407				-0.26415								-0.65217				-0.625
		-0.33333				0.333333								-0.6				-0.04
		-0.77778				-0.40625								0.358974
		-0.66667				-0.27273								-0.41935
		-0.46667				-0.2								-0.41667
		-0.25714				0.275								-0.02703
		-0.5				0.044444								0.208333
		-0.16216				0.088889								0.153846
		-0.225				0.266667								0.396226
		-0.09375				-0.16667								-0.18519
		-0.54839				0.129032								-0.25581
		-0.59375				-0.22222
		-0.90625				-0.16129
		-0.7				-0.27273
		-0.875				-0.02857
		-0.53571				-0.20513
						-0.34146
						-0.19565

[truncated: 8 more sheets: Figure 3b, Figure 3c, Figure 3d, Figure 3e, Figure 4c, Figure 4d, Figure 5a, Figure 5e]
