# Supplementary material for: A neuronal ensemble encoding adaptive choice during sensory conflict in Drosophila
Source: Nat Commun. 2021 Jul 5;12:4131. doi: 10.1038/s41467-021-24423-y (PMC8257655; doi:10.1038/s41467-021-24423-y)
Supplement: Supplementary file 4 — Source Data [file 41467_2021_24423_MOESM4_ESM.zip › Source Data/SourceData-supplementary.xlsx]

## Sheet: Suppl Figure 1a
2h	2h	2h	2h	2h		1mM-500mM	50mM-500mM	500mM-500mM
-1	-0.9	-0.6	0.5	0.741935		-1	-0.51724	-0.33333
-0.9	-0.5	0.3	0.8	0.259259		-0.82609	-0.48	-0.02778
-1	-0.4	0.1	0.8	0.413793		-0.8125	-0.80645	0.029412
-0.8	-0.7	-0.6	0.3	0.6875		-0.38095	-0.03333	-0.74286
-0.8	-0.8	-0.4	-0.4	0.8		-0.72222	-0.41935	0.363636
-0.9	-0.3	-0.2	0.3	0.904762		-0.23077	-0.37778	-0.23333
-0.9	-1	-0.1	0.1	0.461538		-0.92308	-0.72222	0.181818
-0.7	-0.8	-0.1	0.5	0.666667		-0.62963	-0.52632	-0.71429
-1	-0.7	0	0.3	0.208333		-0.93548	-0.41176	0.151515
-0.6	-0.6	0.1	0.7	0.724138		-0.68421	-0.53659	-0.5
			1
			0.4
			0
			0.2
			0.9
			0.2
			-0.4
			0.8
			-0.7
			0.4

## Sheet: Suppl Figure 1b
1mM-10mM+1mM Q	5mM-50mM+1mM Q	50mM-0.5M+1mM Q
0.384615	-0.25714	0.027027
0.259259	-0.11111	0.5
-0.2973	0.037037	-0.68
0.212121	0	-0.33333
-0.24138	-0.81818	0.428571
-0.11111	-0.33333	0.266667
-0.38889	-0.4	-0.16129
0.083333	-0.04348	0.28
0.263158	-0.25926	0.103448
0.290323	-0.04348	0.176471
-0.4	0.444444	-0.16279
-0.57143	-0.0303	-0.48571
-0.04348	-0.14286	0.217391
-0.45455	0.615385	0.692308
-0.03448	-0.73913	-0.11765
-0.40741	0	0.032258
-0.30435	-0.33333	0.354839
0.111111	-0.14286	-0.46667
-0.12	0.037037	-0.375
0.111111	-0.03448	-0.07317
0.5	0.769231	0
-0.25	0.529412	-0.05556
0.515152	-0.45455	0.047619
-0.27273	0	-0.04

## Sheet: Suppl Figure 1c
% ate	20h
100	1mM
87.5
100
84.375
84.8485
96.5517
83.3333
92.8571
100
90
89.2857	10mM
88.4615
95.6522
93.5484
80
86.2069
80
96.5517
92.8571
91.1765
100	50mM
100
100
100
100
100
87.5
100
96.2963
89.2857
100
100
97.561
97.0588
100
100
91.1765
100
100
87.8049
100	100mM
100
100
90.9091
100
100
96.6667
100
100
100
100
92
100
100
100
100
100
94.2857
100
100
100
100
100
100
100
100
100
95.8333	500mM
100
100
95.4545
96
100
100
100
100
93.75

## Sheet: Suppl Figure 1d
2h	6h	21h
0.5	0.5	-0.19355
0.8	0.3	0.638889
0.8	0.3	-0.53125
0.3	0.9	0.2
-0.4	-0.2	-0.3125
0.3	0.3	0.34375
0.1	-0.2	-0.62069
0.5	0.6	-0.11111
0.3	-0.1	-0.05556
0.7	0.5	0.485714
1		-0.34615
0.4		0.217391
0		-0.36842
0.2		0.44
0.9		-0.25926
0.2		0.5
-0.4		-0.03846
0.8		-0.12121
-0.7		-0.33333
0.4		0.558824

## Sheet: Suppl Figure 1e
5h	5h	5h		21h	21h	21h
-0.57143	0.352941	1		-0.94118	-0.06667	0.681818
-0.69697	0.741935	0.727273		-0.83871	0.148148	0.15625
-0.59375	0.5	1		-1	0.296296	0.617647
-0.5625	0.675676	0.789474		-0.94286	-0.1	0.309524
-0.91304	0.709677	0.684211		-1	0.689655	0.433333
-0.65385	0.068966	0.826087		-0.96667	-0.55172	0.333333
-0.45455	0.538462	0.846154		-1	0.48	0.459459
-0.73913	0.435897	0.6		-1	0.1	0.333333
-0.54545	0.625	0.956522		-0.96296	0.451613	0.756757
-0.73077	0.470588	0.807692		-0.76667	0.352941	0.363636
-0.89655	0.6875	0.931034		-0.83673	0.73913	0.815789
-0.76923	0.6	0.5		-0.94872	0.178571	0.6

## Sheet: Suppl Figure 1f
5h	21h
0.352941	-0.06667
0.741935	0.148148
0.5	0.296296
0.675676	-0.1
0.709677	0.689655
0.068966	-0.55172
0.538462	0.48
0.435897	0.1
0.625	0.451613
0.470588	0.352941
0.6875	0.73913
0.6	0.178571

## Sheet: Suppl Figure 1g
transition timepoints	to sweet	[]	[2.64503222938431;4.58879751055790]	0.69571	1.68593	[]	2.47611	4.28317	[0.801289175372305;2.75505667926206;3.44298733051789]	0.394532	4.68104	0.241165	[0.00555679039786619;0.593465214492109]	[0.0544565458990887;3.08957546121360]	[2.80506779284285;4.01311402533896]	[]	4.51323	[0.0300066681484774;0.890197821738164;2.07935096688153]	[1.73260724605468;2.35941320293399;4.28761947099355;4.53656368081796]	[]	1.87597	3.72972	4.5599	[]	1.98044	[1.85041120248944;4.82551678150700]	[]
each column is one fly	to bittersweet	[]	[2.58057346076906;4.15981329184263;4.59435430095577]	[0.423427428317404;2.02489442098244]	2.80062	[]	3.91754	4.28762	[0.890197821738164;3.29073127361636;4.24427650589020]	0.713492	4.66882	[]	[0.432318292953990;1.68037341631474]	[0.0333407423871972;0.0677928428539675;4.53656368081796]	[0.0355634585463436;3.99866637030451]	[]	[3.58857523894199;4.54323182929540]	[0.801289175372305;1.30140031118026;2.89397643920871]	[1.68037341631474;1.84707712825072;3.72971771504779;4.42431651478106]	[]	4.40542	3.57857	2.80507	0.260058	3.31296	2.17826	[]

## Sheet: Suppl Figure 1h
3
4
1
5
3
7
1
0
1
3
6
2
3
4
0
3
0
0
1
1
2
1
2
1
0
0
6
7
0
12
7
0
6
3
3
5
2
4
3
2
17
12
1
0
3
7
1
9
8
3
0
2
7
9
5
3
2
3
9
2
9
4
4
0
5
8
3
8
6
1
5
6
2
5
7
7
0
4
0
1
0
2
0
0
0
0
2
3
7
1
2
1
5
0
0
9
0
2
3
0
10
1
4
8
1
0
7
5
8
2
6
5
11
0
6
0
3
4
3
13
11
3
3
5
2
2
1
2
0
7
0
4
2
5
4
8
7
4
7
5
7
2
5
4
5
0
1
0
0
1
3
0
6
7
2
1
4
4
0
10
4
0
3
8
5
8
2
4
9
0
3
7
1
1
0
5
3
2
0
2
2
6
2
2
1
4
5
4
0
3
6
8
0
2
2
2
1
2
3
0
1

## Sheet: Suppl Figure 1i
4.07424
4.57213
4.80885
0.0144477
0.612358
2.31162
4.67215
3.12292
4.02867
4.11202
4.23094
4.6866
4.89442
1.54812
2.50056
3.50078
0.046677
1.25028
4.06313
4.13314
4.38208
4.48211
4.89998
0.0577906
2.27828
2.32163
3.40742
3.47299
0.0100022
0.981329
1.26917
1.52812
3.51078
3.83196
0.697933
1.94488
3.63525
4.481
4.75328
0.661258
0.714603
0.739053
1.04357
0.0811291
2.29384
3.28295
0.158924
3.39298
2.22272
3.88975
2.75506
2.5928
2.91731
2.7784
0.16337
0.197822
0.215603
0.255612
0.274505
3.63525
0.13892
1.52812
1.66704
1.80596
1.8782
2.47611
2.63948
0.043343
0.281174
0.972438
1.13359
1.16581
1.22472
2.22272
2.48166
2.56724
2.91731
3.33407
3.46633
2.61169
2.69615
2.91176
2.93399
3.05623
3.35964
3.38297
0.058902
0.11447
0.415648
0.573461
3.86086
4.48655
4.17426
4.44543
4.91887
1.89598
2.09158
2.41387
2.34941
2.51834
3.10291
3.12958
3.79195
2.09936
2.15826
3.32741
3.51745
3.61747
3.77751
0.462325
0.692376
0.713492
1.04579
1.96599
0.118915
0.305623
0.313403
0.317848
0.338964
1.90598
2.12825
2.15381
2.21271
2.2405
2.30829
2.65948
2.80173
3.1707
3.20627
3.22516
3.24517
0.423427
0.837964
2.97844
3.0529
3.34519
3.43965
3.47744
3.66415
3.75083
3.78862
4.012
4.30207
0.186708
0.391198
2.41387
3.86086
1.22472
1.69371
1.79373
3.80974
3.89309
3.93976
3.97199
1.22249
0.857968
2.27273
2.35163
3.18737
3.20516
4.30207
4.49322
4.71105
4.8633
1.05801
1.38697
1.74705
1.96599
3.45077
3.48633
3.50967
3.6397
0.944654
1.03134
2.34941
2.19827
4.52656
1.46032
2.02267
2.76728
3.57857
3.61303
3.64081
4.77773
1.99155
2.34385
2.96066
4.05868
4.52656
4.66215
4.75884
4.80329
4.82329
0.623472
0.782396
2.63836
2.80062
2.97844
1.59369
1.63259
4.24761
1.85375
4.45099
4.05868
4.26428
4.41876
0.313403
0.36786
0.635697
0.743499
0.837964
0.91687
1.29584
1.69704
2.20049
2.53056
2.60169
1.38364
1.55924
3.19293
3.22738
3.51078
3.70305
4.49767
4.53434
4.76884
2.11269
2.15048
2.34385
4.50322
2.33274
2.74617
2.88842
3.36408
0.337853
0.365637
0.430096
0.495666
0.505668
1.85375
3.1118
3.23405
3.37964
3.493
3.51411
3.67415
3.98978
1.8593
2.22605
4.35764
1.63259
2.31829
2.34274
2.37164
3.44743
4.11314
4.19982
4.91554
2.10936
2.19271
3.36408
3.57857
3.75083
4.05868
2.60169
3.29962
3.47299
3.503
4.28651
4.49655
3.33185
3.35408
3.63859
3.79084
4.06313
4.19982
1.89931
2.23161
2.39942
2.92398
3.46077
3.80196
4.46877
1.59369
1.76261
3.68971
3.76528
4.27762
4.5499
4.71772
0.543454
0.572349
0.625695
0.81796
1.77262
3.99533
4.37319
1.02245
2.85286
3.54412
4.33763
3.54412
0.135586
0.144477
2.43943
2.50389
3.71527
4.35319
4.38208
0.953545
0.963547
1.01912
2.1816
3.32629
3.65081
3.79195
3.14514
1.61703
4.33763
1.12247
0.316737
0.739053
0.995777
3.06068
3.73416
0.953545
1.3792
1.41031
1.45143
1.51589
2.93176
3.26295
3.42298
3.6886
2.994
3.06068
0.031118
0.046677
0.103356
0.217826
0.246721
0.272283
0.276728
0.300067
0.320071
0.331185
0.650144
1.12247
1.72483
0.573461
2.6128
2.6906
3.02289
3.53745
0.631251
0.647922
0.685708
0.724605
0.821294
2.98622
3.08624
4.38542
2.93176
0.977995
1.02356
1.02912
1.97377
2.07824
2.40498
2.61058
0.186708
1.75928
2.40164
2.50056
4.87886
0.237831
0.248944
2.86508
2.91176
3.28517
3.3663
3.48188
3.61969
2.85063
2.95066
0.13892
0.383419
0.554568
0.592354
1.26473
2.63948
0.416759
0.64681
0.835741
2.32718
4.02867
0.27784
0.470104
0.51567
0.676817
1.44254
2.74839
2.91731
3.59302
3.71527
4.1198
4.13425
2.98511
3.19849
3.33519
3.43076
4.16759
4.78106
3.07513
3.10625
4.61325
3.75083
3.77306
4.05535
4.64881
0.694599
3.93421
4.49989
0.0811291
0.383419
1.03245
1.09691
1.21583
1.31474
1.41809
1.94154
2.24828
3.6786
4.83441
4.87664
4.93332
0.0377862
0.145588
0.177817
2.54723
2.59724
2.70505
2.82285
2.99844
3.00845
3.06846
3.88975
0.919093
2.38497
2.7784
1.74372
4.37764
4.45321
2.22272
2.95066
3.07179
3.07735
3.61191
4.79106
4.90887
4.42543
4.81107
0.331185
2.67948
3.07846
0.0333407
0.586797
0.701267
1.72149
1.86597
2.91731
4.46655
1.87486
3.7575
4.17982
4.36541
0.952434
2.91065
0.493443
3.03623
3.65415
4.35652
4.93665
1.29695
1.39698
2.20493
2.495
1.22249
1.2425
1.6437
3.09513
3.18182
4.25317
4.30096
4.9711
1.15692
1.33696
1.52478
3.07957
3.56301
3.63747
3.70305
1.2525
1.35363
1.42032
4.76773
1.20471
1.27251
1.3792
1.41031
1.56146
1.80818
2.20605
0.134474
0.150033
0.203379
0.452323
3.53968
2.44832
2.5928
3.08846
3.29407
4.20982
4.24317
4.44432
2.4661
3.78084
0.650144
0.661258
3.30851
4.20982
4.87775
2.36719
3.0329
3.0818
3.16515
0.262281
1.80151
1.8393
2.07935
4.34986
2.88842
3.49633
0.837964
0.870193
2.47166
0.027784
0.308958
0.879084
1.17915
4.32429
4.37097
1.67037
1.74483
2.58835
3.014
3.53078
3.72305
4.02867
0.617915
4.09647
4.59213
0.393421
0.463436
0.79351
4.7555
0.76128
1.28584
1.6437
4.9222
0.356746
1.10358
1.39031
2.78062
3.15959
3.86753
4.38431
4.48766
4.55879
4.58769
0.150033
0.303401
0.792398
4.75217
0.118915
2.6906
3.97755
0.478995
0.513447
0.595688
0.792398
0.803512
1.28584
1.9371
3.59747
0.161147
0.20449
0.723494
0.926873
2.7695
2.1916
2.27495
2.29384
2.31385
2.33719
3.08958
3.24405
3.73972
0.323405
0.361191
0.963547
1.14359
4.24317
4.47322
0.308958
2.77728
2.79618
2.91731
3.19182
4.2465
4.4032
4.6966
4.83996
3.79307
4.15981
4.18093
3.33852
3.37742
3.39853
3.73083
3.89086
3.96533
4.04201
0.79351
4.45766
2.58057
2.64503
4.15981
4.5888
4.59435
0.423427
0.69571
2.02489
1.68593
2.80062
2.47611
3.91754
4.28317
4.28762
0.801289
0.890198
2.75506
3.29073
3.44299
4.24428
0.394532
0.713492
4.66882
4.68104
0.241165
0.00555679
0.432318
0.593465
1.68037
0.0333407
0.0544565
0.0677928
3.08958
4.53656
0.0355635
2.80507
3.99867
4.01311
3.58858
4.51323
4.54323
0.0300067
0.801289
0.890198
1.3014
2.07935
2.89398
1.68037
1.73261
1.84708
2.35941
3.72972
4.28762
4.42432
4.53656
1.87597
4.40542
3.57857
3.72972
2.80507
4.5599
0.260058
1.98044
3.31296
1.85041
2.17826
4.82552
0.462325

## Sheet: Suppl Figure 1j
first half	second half
0	3
3	1
0	1
0	5
1	2
2	5
1	0
0	0
1	0
1	2
4	2
2	0
0	3
4	0
0	0
2	1
0	0
0	0
1	0
0	1
1	1
0	1
0	2
0	1
0	0
0	0
5	1
6	1
0	0
8	4
0	7
0	0
4	2
0	3
3	0
1	4
2	0
0	4
3	0
2	0
11	6
2	10
1	0
0	0
2	1
3	4
1	0
3	6
4	4
3	0
0	0
1	1
2	5
2	7
2	3
2	1
1	1
0	3
9	0
0	2
2	7
3	1
1	3
0	0
5	0
1	7
2	1
4	4
2	4
0	1
0	5
0	6
2	0
1	4
2	5
5	2
0	0
1	3
0	0
0	1
0	0
2	0
0	0
0	0
0	0
0	0
1	1
0	3
4	3
0	1
1	1
1	0
3	2
0	0
0	0
5	4
0	0
0	2
3	0
0	0
10	0
1	0
0	4
5	3
0	1
0	0
6	1
3	2
2	6
0	2
5	1
4	1
5	6
0	0
0	6
0	0
0	3
0	4
1	2
9	4
3	8
2	1
1	2
1	4
0	2
0	2
1	0
0	2
0	0
5	2
0	0
1	3
1	1
1	4
4	0
3	5
3	4
3	1
7	0
4	1
1	6
1	1
2	3
1	3
4	1
0	0
0	1
0	0
0	0
0	1
3	0
0	0
4	2
2	5
1	1
0	1
3	1
3	1
0	0
3	7
3	1
0	0
1	2
7	1
4	1
5	3
2	0
2	2
1	8
0	0
0	3
0	7
1	0
0	1
0	0
0	5
3	0
1	1
0	0
1	1
0	2
2	4
2	0
0	2
1	0
4	0
3	2
1	3
0	0
0	3
5	1
4	4
0	0
1	1
0	2
0	2
1	0
1	1
2	1
0	0
1	0

[truncated: 16 more sheets: Suppl Figure 2a, Suppl Figure 2b, Suppl Figure 2c, Suppl Figure 3b, Suppl Figure 3c, Suppl Figure 3d, Suppl Figure 4a, Suppl Figure 4b, Suppl Figure 4c, Suppl Figure 4d, Suppl Figure 4e, Suppl Figure 4f, Suppl Figure 4g, Suppl Figure 4h, Suppl Figure 5a, Suppl Figure 5b]
